# Supplementary material for: MiR-139-5p inhibits migration and invasion of colorectal cancer by downregulating AMFR and NOTCH1
Source: Protein Cell. 2014 Aug 23;5(11):851–61. doi: 10.1007/s13238-014-0093-5 (PMC4225484; doi:10.1007/s13238-014-0093-5)
Supplement: Supplementary file 1 — Supplementary material 1 (XLSX 48 kb) [file 13238_2014_93_MOESM1_ESM.xlsx]

## Sheet: 139 chip
Table S3. Downregulated transcripts in miR-139-5p-transfected LoVo cells
GeneSymbol	Fold of Change (NC/miR-139-5p)
GAL	310.188
MTAP	294.881
CDH1	227.554
SERPINB9	219.555
DNAJA4	203.341
S100A14	164.715
GJC1	151.323
HOXB6	146.412
IGFBP2	140.23
FBXO2	127.363
NTSR1	107.605
ALDH1A3	97.6979
C10orf116	88.2548
GRIN2D	85.9621
CRIP1	83.4736
EPCAM	78.8038
TESC	71.5076
SBK1	70.878
CKMT1A	64.4046
AMFR	64.334
ZNF204	62.2184
FAM101B	61.8085
COL9A3	59.855
IGF2	59.3439
CDH3	50.7234
CDKN2A	50.5201
TPD52L1	48.9396
H2AFY2	47.1396
TMEM98	46.8664
UCA1	45.6546
CPNE7	42.1851
ENTPD2	42.1033
SYT7	41.6152
DIRAS1	41.2157
CXCL16	40.6302
PLEKHB1	39.2847
CIB2	38.8994
WWC1	38.6349
ARHGAP4	38.5659
LMTK3	37.3801
FAM83H	36.9557
DMKN	35.4322
PRR5-ARHGAP8	34.9039
PDE4B	33.802
AKAP12	33.4648
GSTO2	33.3867
CRLF1	31.9174
RAB17	30.5361
TNFRSF25	30.5088
HOXB8	29.8473
CLDN3	29.223
ACOT11	28.7884
SLC27A5	28.6972
HS3ST1	28.5724
CYFIP2	28.2458
PRSS22	27.6205
TMC4	27.2022
DMKN	26.8419
TNFRSF6B	26.6938
COL4A4	26.2072
NETO2	26.0905
CYB5R2	24.4443
FAAH2	23.8461
FOXL1	23.726
FAM155B	23.5798
TRNP1	23.1557
KCNQ2	23.0164
CCDC58	22.9703
PAK6	22.6006
PBX1	21.6539
MDK	20.1781
SLC19A1	20.1076
SUNC1	20.0897
TNNI3	19.7693
NKD2	19.6151
GJB3	19.452
DHRS3	19.439
MAOB	18.9799
LLGL2	18.5717
CCDC74B	18.245
DMKN	17.623
GNAZ	17.5439
SIRPA	17.1544
MLXIPL	17.0358
AKAP12	16.633
MYCL1	16.5669
LOC729645	15.982
PRPF39	15.8819
KIAA1274	15.7883
PLEKHG5	15.7345
SULT4A1	15.6172
RAB26	15.376
PDGFB	15.2769
GJB2	15.2349
CLDN7	15.2218
CXCL16	15.2207
MAGEB2	15.2207
ST14	15.2049
ADAMTS10	15.1708
PRSS16	15.1284
TMEM52	14.7801
SCD	14.749
TMEM63C	14.6434
ACCN2	14.4212
TRIM46	14.1246
MAPT	14.1072
CYB5D1	14.0866
TPM2	13.9201
CKB	13.6906
ARRDC4	13.6452
PRSS12	13.6124
SEMA4G	13.6093
LHPP	13.5458
FRAS1	13.4859
C17orf108	13.4802
CPA4	13.4665
STOX1	13.3897
CLEC11A	13.2573
PALM	13.1856
TPM2	13.0058
FDXR	12.8748
GUCY1B2	12.8585
JAG2	12.8237
SH3YL1	12.7614
ARHGEF5	12.6867
EIF5A	12.648
KRT19	12.5693
MTUS1	12.5567
LRFN1	12.4479
BIK	12.3885
C19orf46	12.3606
NPNT	12.3463
SH3YL1	12.3258
RCOR2	12.3145
SMO	12.2838
CALHM2	12.2813
ANKRD19	12.1806
KLC3	12.1356
KITLG	11.9718
FOXF1	11.9483
NOTCH3	11.8389
NPM2	11.8162
FKBP1B	11.5899
HDGF	11.5374
LOC389634	11.5078
SDR42E1	11.3979
PDP1	11.32
FXYD3	11.1196
FBLN1	11.1029
PPL	11.0348
TMEM180	10.9323
EFEMP2	10.9199
ARHGEF16	10.906
LAMA3	10.877
SLC12A7	10.8342
REEP6	10.778
C17orf69	10.761
ABCC2	10.6235
MPP7	10.5579
RNFT2	10.397
SYTL1	10.3284
PRPH	10.2164
RAB12	10.1826
VCAN	10.1643
HNRNPL	10.1505
ZC3H6	10.148
KLK5	9.95645
ABLIM2	9.89545
LOC91948	9.85505
MALL	9.83137
LRRC56	9.66294
NMB	9.47461
PEBP4	9.44563
MAST1	9.44536
C14orf132	9.27666
C5orf58	9.27476
RBBP4	9.23751
CDA	9.11232
ESPN	9.06284
LOC730092	9.05495
AFMID	9.01244
TTC39A	8.92979
GNG4	8.90703
FHL1	8.8914
ISYNA1	8.88727
ISYNA1	8.87451
RBBP4	8.85303
CRABP2	8.84456
HOXB4	8.75142
SLC30A3	8.72267
JUP	8.65186
C10orf79	8.64528
FBXO16	8.61577
PLCXD1	8.57308
RAP1GAP2	8.5278
SMPDL3B	8.51721
TNFRSF6B	8.45667
ADPRH	8.45317
OR2A9P	8.33141
MYO5B	8.32727
SLC8A2	8.26866
RASL11A	8.23144
CCK	8.22636
FA2H	8.17087
KREMEN2	8.14622
NOL6	8.13968
TNFRSF10C	8.06334
C20orf46	8.04408
CCRK	8.00991
ADAMTS13	7.85138
C18orf22	7.83759
C11orf9	7.80159
RAB3A	7.77662
CDH15	7.75987
SPRR1B	7.74695
LOC100290344	7.7432
ATP11A	7.66469
LTK	7.65928
C16orf74	7.64633
FSD1	7.59672
PCDH1	7.59437
KRT15	7.58736
LOC388242	7.54961
RTKN2	7.52855
MDFI	7.41683
SPRR2D	7.36839
SEPP1	7.34112
ELFN2	7.32336
TGM6	7.28266
PKN3	7.28158
ADSSL1	7.2767
GLT8D2	7.19223
FLJ22184	7.17606
FEM1A	7.12054
SLCO4A1	7.10074
LOC284561	7.07765
CDC42SE1	7.06255
RNF141	7.05146
S100A4	7.02568
KRTAP19-8	7.00179
TLE2	6.97644
CTNNB1	6.96171
ETV5	6.9507
FGFR2	6.93996
EXOC6B	6.92851
GABRG2	6.87969
RAC3	6.87284
CAV2	6.78296
PITPNC1	6.75489
PVT1	6.75281
KANK1	6.73938
SYN2	6.72229
VPREB3	6.71532
CD70	6.65018
SLC6A10P	6.64006
SPRR2E	6.63885
TMEM14A	6.62681
AP1S3	6.61105
WNT10B	6.60054
SLC16A9	6.58306
RHBG	6.56647
MST1	6.55844
ELAC1	6.50103
FBXO6	6.49467
FLJ41603	6.47455
CYB5B	6.47136
SNCB	6.40888
RPS29	6.40383
LAMP3	6.37548
GLI1	6.3752
SAMD12	6.33578
LOC100129958	6.32993
LOC100130967	6.32143
ATP8B1	6.30852
LOC100133086	6.29236
SLC34A3	6.28013
NCRNA00087	6.24337
GPR160	6.24334
ARHGAP18	6.24027
TSPAN14	6.21192
SPRR2A	6.19683
CLMN	6.19055
SNORA12	6.18683
NDUFB9	6.17819
UHRF1BP1L	6.16701
GRM4	6.13254
KBTBD11	6.13063
LOC100188947	6.11396
SPTB	6.08528
TMEM61	6.05831
COBL	6.05101
RBBP4	6.03867
DHDH	6.01716
MAGED1	6.00864
CYS1	6.00514
KANK3	6.00374
PTPRU	5.96524
SOX8	5.92923
SPRR2F	5.92776
HAS3	5.92746
RALGPS1	5.92523
HBE1	5.91063
GYLTL1B	5.90733
MNX1	5.84018
MAL2	5.82874
ATF7IP2	5.79436
DPYSL3	5.77345
TPD52	5.74194
SLC46A1	5.70384
LOC100134361	5.66321
AIM1L	5.65694
FAM83F	5.65215
CGN	5.60554
CCNL2	5.5922
COL11A2	5.56441
SEMA3B	5.5404
SLC6A8	5.53819
CASP10	5.52815
KRT8	5.52252
TLX3	5.52046
ZNF572	5.50942
GRIN2C	5.4722
LOC113230	5.46042
MUC1	5.45782
PLTP	5.45491
KIAA1875	5.43904
TFCP2L1	5.4321
LLGL2	5.42458
EML1	5.41676
KRT8P12	5.41562
PLA2G12A	5.41543
SLC6A8	5.40641
EZR	5.39351
GRB14	5.38298
KRT8	5.37987
KIAA0196	5.37602
IER5L	5.37212
BMP7	5.36772
FCGBP	5.3597
WNK2	5.34638
TRIM58	5.33393
LSR	5.32453
CDK2	5.30924
COPG2IT1	5.29566
HSD11B2	5.29237
COQ10B	5.27447
PLEKHG1	5.26462
SLC44A2	5.24564
MAP2	5.23718
HLA-DMA	5.23659
RAB38	5.2308
CECR7	5.22659
DDX3X	5.19171
RINL	5.18938
TMEM191A	5.16781
HEYL	5.1565
ZNF165	5.15538
PTH2	5.14911
GRID2IP	5.1418
VWA5B2	5.13608
AGAP2	5.12804
DAPK2	5.10724
THRA	5.09882
LOC643551	5.09455
TMEM59L	5.0821
GSDMB	5.07164
SERINC2	5.06575
RIMKLA	5.05272
ZDBF2	5.04137
GLDC	5.02206
F11R	5.01933
CDT1	5.01091
KLHDC7B	5.00891
INADL	5.00084
PHLDA3	4.98803
GPC4	4.98634
LDHD	4.98432
NT5M	4.98026
GBP6	4.96477
FUBP1	4.94029
C1orf106	4.93516
NIPSNAP1	4.93348
HSH2D	4.91445
NAT8L	4.91432
CAPS2	4.90531
PTP4A1	4.87639
COX6B2	4.86511
C9orf169	4.86162
BTG2	4.8612
RNASE1	4.86019
CCDC136	4.84828
COL11A2	4.82569
SLC44A2	4.77935
KIAA1522	4.77887
JAK3	4.75803
AQP7P3	4.75723
FAM122B	4.75564
SPRR2C	4.74483
RBPMS2	4.74102
LIG1	4.74095
ALDH7A1	4.72611
KLHDC4	4.72406
FANCF	4.72169
RHOD	4.70881
C11orf74	4.7066
GLUL	4.69469
ZBTB3	4.69345
C11orf76	4.68852
HOOK2	4.68121
OCLN	4.65984
MNS1	4.64157
C3orf67	4.6367
MPZL2	4.59496
SPRR2A	4.59217
ATG12	4.57401
NF2	4.5465
NFATC1	4.53772
ALPK1	4.51061
FAM92A1	4.50707
SPATS2	4.49846
RREB1	4.48022
IQCE	4.45033
PTP4A1	4.43192
RTKN	4.43112
SCG2	4.43012
ZDHHC11	4.42653
C14orf167	4.40893
HOXA9	4.40447
CDKAL1	4.40266
ARMC4	4.40106
CHRD	4.39957
RASGEF1A	4.39736
PPAP2C	4.39444
TMTC4	4.38485
ARSA	4.38215
TSPAN33	4.37592
HBG1	4.37555
ACTL6B	4.37207
GPR124	4.37034
FAM53B	4.36859
CASP2	4.36291
GAS6	4.36162
OR5L2	4.33883
AADAC	4.33736
ANKRD10	4.33621
ANXA9	4.33467
LOC284939	4.31393
TMEM209	4.31102
KCNK1	4.30217
ARRB2	4.3012
LY9	4.29696
LOC92659	4.29686
ADNP2	4.27869
C9orf86	4.27553
PRR5	4.27363
SLC1A1	4.27263
ATP6V0E2	4.26423
C20orf141	4.25815
C6orf25	4.25687
PLD2	4.24666
GATS	4.2406
TP53I11	4.23958
FLJ25917	4.22857
VPREB3	4.22835
VWA1	4.2222
FUBP1	4.21948
SMARCD2	4.21871
AP3S1	4.20641
IL18	4.20591
MAP7	4.20536
STX10	4.18185
VSIG10L	4.17272
CAV2	4.1727
STX10	4.16023
CRYM	4.14504
KIF21A	4.14486
LOC729680	4.13637
B3GNT3	4.13274
DDR1	4.13156
TBXA2R	4.11631
C6orf26	4.10024
POLR2J2	4.08774
GPRC5A	4.08713
ZNF713	4.0678
C17orf97	4.06405
PSTPIP2	4.05285
NXN	4.04592
LCLAT1	4.04237
SLC39A11	4.04071
CCNB3	4.02126
C1orf116	4.00533
ZDHHC11	3.9937
RAB40B	3.9932
GAA	3.99167
KDELR3	3.99037
PHLDB2	3.97993
SULT1A2	3.97897
TCTEX1D2	3.97331
HOXC9	3.97293
PDGFRL	3.96606
TMEM117	3.95821
KILLIN	3.95026
PAOX	3.94794
CITED4	3.93892
SMARCA1	3.92865
DCBLD2	3.92733
COPG	3.92193
PRSS16	3.91683
DNMT3B	3.90871
HSPA12A	3.90082
SYT1	3.89833
CPOX	3.88788
ECHDC2	3.88436
HSPA5	3.88432
CMTM8	3.8838
H2AFV	3.86796
CYP2S1	3.8679
SLC16A5	3.85252
KRTAP3-3	3.83699
MMP15	3.82513
ARTN	3.82045
FANCD2	3.81279
DAK	3.80349
HOXA4	3.79329
FAM122B	3.78879
TTC28	3.78767
SET	3.78663
EIF4B	3.78267
LAT	3.77598
DAG1	3.77281
C9orf169	3.76684
DCBLD2	3.73644
CTHRC1	3.73211
MIIP	3.72663
ELOVL3	3.7261
ESRP2	3.72576
STK39	3.72498
ARGLU1	3.71776
VSNL1	3.7119
CPS1	3.70587
MALT1	3.70171
SP1	3.68994
RNF139	3.6825
CRYL1	3.67885
NPHP1	3.6728
DCBLD2	3.66789
COX11	3.66077
C21orf63	3.65869
ZDHHC11B	3.65818
SORD	3.6474
FAM122B	3.64663
SCARA3	3.6459
AMN1	3.6384
AK2	3.63769
TBCCD1	3.63244
CNKSR1	3.63069
PTGFRN	3.6257
AP1M2	3.61649
DDB2	3.61465
MESP1	3.61263
DDIT4L	3.60744
DMXL2	3.60676
ORC1L	3.60034
NDRG2	3.60012
CHAF1B	3.58079
LHPP	3.58077
YBX2	3.57086
DDIT4L	3.56619
RAB11FIP4	3.56356
PTPRS	3.56155
PTPRH	3.55444
LRPPRC	3.54314
NMU	3.54083
LOXL4	3.53496
CCNE1	3.52741
YWHAE	3.52664
KIAA1407	3.52488
SLC25A39	3.52407
TRMT12	3.52305
SLC17A5	3.52274
TBC1D8B	3.51978
PRKCH	3.51853
CBX1	3.51509
FAR1	3.51384
LYG1	3.51287
PEBP1	3.51111
DCTPP1	3.51096
OLFML2A	3.50641
HTATIP2	3.48998
MTMR9L	3.48532
AIF1L	3.47618
FLJ44342	3.47617
ANO9	3.47143
SPEG	3.46501
AKAP1	3.46223
LAPTM4B	3.46195
IFT140	3.45881
LOC150759	3.45818
LOC643454	3.45488
UBE2M	3.44833
LIAS	3.44674
TMEM40	3.44587
HSPG2	3.44168
PCBD1	3.43661
CDS1	3.4303
FAM117A	3.42993
C17orf28	3.42913
TJP3	3.42827
UNC5A	3.4238
ETNK2	3.41343
FLJ39824	3.41217
TCF25	3.41027
LRRC6	3.40607
ANKRD23	3.40317
FAM125B	3.40203
SLC24A1	3.4017
C10orf78	3.39775
SNN	3.39702
TRIM65	3.3957
TTC9B	3.38665
NEIL1	3.38646
RECQL4	3.38382
SOCS6	3.38246
DFFB	3.38075
STC2	3.37998
HOOK1	3.37717
LOC645249	3.37503
SEC31B	3.37236
LANCL3	3.3696
C14orf4	3.36622
EME2	3.36237
KCNMB4	3.35582
NCRNA00173	3.35417
ID2	3.34396
KANK1	3.34346
NAP1L4	3.3426
KCNG3	3.34164
KIAA1683	3.34139
BAHCC1	3.33959
TM7SF2	3.33646
MDM1	3.33367
FLJ45244	3.32705
ARHGEF19	3.32654
LMX1B	3.32578
SMPD3	3.3168
CA11	3.3123
E2F2	3.31229
HYAL4	3.3118
RHOV	3.30829
RPN1	3.30716
LOC143188	3.30671
HLA-DMA	3.30622
RPL13	3.30517
SHMT1	3.30471
LGALS7	3.30434
C2orf65	3.30296
CHTF18	3.30045
SAC3D1	3.29969
PAQR4	3.29886
SP6	3.29859
BSN	3.28514
TSPAN1	3.28497
GALNT6	3.28349
FAM118A	3.28301
RHOF	3.27852
EIF4B	3.25804
CROCC	3.25124
AZI1	3.24882
ANO8	3.24837
C5orf62	3.24625
KIAA0564	3.2411
ZNF177	3.23983
TMEM191A	3.23675
RAB15	3.23287
ABCA7	3.22617
PRF1	3.22505
DAK	3.22409
GBAS	3.22031
GPC1	3.21673
CCDC117	3.20967
TRAPPC6A	3.20812
ISLR	3.20243
CASK	3.20187
LOC392335	3.2017
EIF4E	3.2007
SEMA6C	3.19958
NLGN2	3.19838
PLEKHH3	3.19821
SUFU	3.19336
C2orf70	3.18601
C18orf55	3.18421
NPDC1	3.18219
IDH2	3.17057
YWHAH	3.17011
TMEM37	3.16553
SPTBN2	3.1628
D2HGDH	3.16199
NTRK3	3.15405
ITGB4	3.15153
TRAP1	3.15079
FAM166B	3.14715
PVT1	3.14452
PELP1	3.13968
ALG1	3.13484
RBM18	3.10983
EEF2K	3.10793
SLC38A10	3.10666
ANKRD6	3.1033
HOMEZ	3.10303
TRIB1	3.10181
LOC645971	3.10163
C16orf45	3.09924
RSPH1	3.09735
ENDOD1	3.09531
ATG12	3.09493
ACPL2	3.09246
POL3S	3.08725
HEXIM2	3.07885
VPS13A	3.07872
ZNF33B	3.07784
CISD3	3.07649
RCC1	3.07629
FLJ23867	3.07612
BDNFOS	3.07538
GLRX5	3.07366
LOC100131727	3.07335
MKS1	3.07005
ADA	3.06936
CD79A	3.06855
WDR34	3.06582
TUBGCP3	3.06473
OR51B5	3.06455
RSAD1	3.0607
C16orf53	3.05947
TMEM97	3.05908
BOLA1	3.05651
DDN	3.05513
NOS3	3.05416
SKA1	3.05295
DBNDD1	3.05119
PIK3C2B	3.05039
SNORA69	3.04959
HLA-DOA	3.03899
WDR7	3.03869
SCARB1	3.03145
RHBDF2	3.03071
SPG7	3.02814
EPB49	3.01664
STARD7	3.01407
ZIC4	3.01158
CDCA7	3.01134
SYNGR1	3.01102
OLFM2	3.01021
ANKRD40	3.01015
SLC22A18AS	3.01012
PDE4A	3.00732
NRARP	3.00521
LOC439949	3.00427
MIB2	3.0042
FAM153A	3.00324
MYO1D	2.99801
AK3	2.99796
ANXA3	2.99415
ZNF518B	2.99228
KRT6A	2.99221
OBFC1	2.99152
AGPAT4	2.99136
KCNH3	2.98769
TMEM25	2.98744
NDRG4	2.98432
PTK7	2.9835
PDE2A	2.97866
TDRD6	2.97731
SYT3	2.97551
FAM175A	2.97347
MAP4K2	2.97026
SSFA2	2.96933
C9orf9	2.96543
FAM149A	2.96323
MYO5C	2.96168
METRN	2.96154
ATP6AP1L	2.9606
HOXC4	2.95855
FAT1	2.95581
MAT1A	2.95523
BMPR1A	2.95397
BLM	2.95387
TTC39C	2.95244
LOC283588	2.95043
FLYWCH1	2.94813
AP1S3	2.94796
NFKBIL2	2.94669
PDLIM3	2.94528
ACACA	2.93998
ZNF695	2.93135
PPP3CB	2.92901
EFNB1	2.92589
RNF126	2.92585
RRM2	2.92332
RBBP4	2.92292
DLG3	2.92286
GNG7	2.91673
GLDN	2.91549
TRIM2	2.91431
SDF2L1	2.90994
MAN1C1	2.9092
SQLE	2.90917
F12	2.90903
PPIL6	2.90855
PIGZ	2.90152
SNRNP40	2.89891
FHL2	2.89865
MYT1	2.89841
MDGA1	2.89731
BVES	2.89363
FOLR1	2.89058
C4orf47	2.89016
CAPN1	2.88708
LOC100289208	2.88529
TRIM66	2.88296
KIAA1462	2.88194
MSH5	2.8809
SLC38A5	2.87847
PLCD1	2.8774
KLHL35	2.8764
PITX2	2.8723
TP53INP1	2.87203
LOC643873	2.87178
LAPTM4B	2.87138
LOC339674	2.85698
BAIAP3	2.85633
LMO2	2.85263
FAS	2.85229
C8ORFK29	2.84995
PREPL	2.84752
TNRC6C	2.84555
MKL2	2.84343
MID1IP1	2.84175
RCC2	2.83698
PRODH	2.8357
C7orf10	2.83372
ARHGEF15	2.8331
GLB1L2	2.83264
C6orf167	2.82888
TATDN1	2.82621
NUP62CL	2.82499
TBL1XR1	2.82057
LOC284454	2.81828
ENOX1	2.81421
FLJ40125	2.81112
TNIK	2.80415
C9orf116	2.80009
GSN	2.7978
BMPR1A	2.79454
HLA-C	2.79339
DIXDC1	2.79316
HOXB9	2.79244
C19orf51	2.79231
BDH1	2.79082
CDCP1	2.79055
ADRBK2	2.78871
JMJD7	2.78531
ERMP1	2.78252
HBG1	2.78062
MSTO1	2.77888
PAX4	2.77661
HNRNPF	2.77552
SNHG1	2.77355
LGALS3BP	2.77206
GSR	2.77193
FAM92A3	2.77012
VSIG10	2.76993
SPC25	2.76893
ARHGEF9	2.76804
MPZL2	2.76583
LRRC1	2.76411
STMN3	2.76301
ST6GAL1	2.76023
CTNNBIP1	2.75269
ENOSF1	2.7515
TRPM4	2.75036
RG9MTD2	2.74828
COL1A1	2.74741
BMPR1A	2.74669
TRAPPC9	2.74273
PLA2G12A	2.74156
USP6NL	2.73626
KDELC1	2.73523
UHRF1	2.73404
SYNGR1	2.73182
FAM134B	2.73025
LY6G6E	2.73005
LRRC20	2.72962
TOMM22	2.72834
CTXN1	2.72491
FAS	2.72369
ZRANB3	2.7223
TUBGCP5	2.71944
ID2	2.7178
SSR3	2.71579
AK2	2.71004
LOC100131089	2.70931
RLTPR	2.70773
SVIP	2.7068
MYO1E	2.70532
TMEM52	2.7048
GRB7	2.70416
ELMO3	2.70218
HR	2.69632
POLH	2.69567
RPL22	2.69461
LRP8	2.69318
TBC1D30	2.6922
GSTP1	2.68887
CNGB1	2.68783
BOD1P	2.68591
P4HB	2.68579
WNT6	2.68472
NT5DC1	2.68366
LRRC37A3	2.68361
LOC100128788	2.68354
GALNTL4	2.68025
LOC646048	2.67253
UBAC1	2.67025
CYorf15B	2.6676
GLG1	2.66758
TOB1	2.66704
LY6D	2.66667
PTPN6	2.66656
SMARCD3	2.66508
LOC100128719	2.66478
FLJ27352	2.66327
FER1L4	2.66242
LOC100128562	2.66167
FAHD1	2.66068
FLJ41309	2.65915
ZC4H2	2.65412
CBX1	2.65359
WDR33	2.65333
LOC285771	2.65319
HAUS5	2.65313
DNAJA3	2.65277
CYP2R1	2.6513
ESCO2	2.65048
SHBG	2.6476
C17orf96	2.64428
WDR33	2.64345
CTSL2	2.64307
C22orf40	2.64307
CEBPA	2.64121
BMP4	2.63695
SIGIRR	2.63694
EML2	2.6352
ACTBL2	2.63392
MST1R	2.62892
SLC37A4	2.62863
CAMK2D	2.62471
CTNNB1	2.62447
C4orf21	2.62329
FAS	2.62243
ARC	2.61809
PIM2	2.61538
MYST1	2.61327
SCAI	2.60637
SREBF1	2.60398
HKDC1	2.60118
RAD50	2.60107
PRPS2	2.60081
RAMP1	2.59451
HBS1L	2.59358
C1orf144	2.59321
TNFSF9	2.59306
ZNF18	2.59158
PGAP2	2.59004
FAM18A	2.58732
HYOU1	2.58603
PTPRF	2.58457
NEIL2	2.58364
TMEM201	2.58308
AFMID	2.58182
DSC2	2.57827
DARC	2.57773
TMEM143	2.5767
TET1	2.57618
PNLIPRP2	2.57159
SPRY3	2.57013
ASRGL1	2.56917
DLX4	2.5685
VTI1A	2.56776
PLOD1	2.56729
SLC9A3R1	2.56495
ARSD	2.56334
FANCF	2.55921
DEF6	2.55842
DDB2	2.55807
ACBD7	2.55565
LOC84856	2.55327
KIRREL2	2.55199
BCL7A	2.54907
CLUAP1	2.54857
CDC6	2.54581
TTC39C	2.5445
SSR1	2.54443
ZNF815	2.54281
HUWE1	2.54212
HIF3A	2.5421
KALRN	2.54024
C9orf116	2.54017
MEX3A	2.53777
CCDC103	2.53621
TTC18	2.53486
FGFR3	2.53473
MGAT4A	2.53387
NSMCE2	2.53312
GON4L	2.53214
PLCG2	2.53202
FLJ30901	2.53096
FUCA1	2.53094
MYB	2.52968
HRASLS5	2.52889
FANCA	2.52352
MOP-1	2.52256
HPS6	2.52229
BBC3	2.52105
PPP1R14C	2.5194
C5orf26	2.51904
GINS2	2.51785
BNIP2	2.51683
ANKMY1	2.51584
CENPV	2.51517
ADAM10	2.51488
PCSK4	2.51347
LMNB2	2.5111
PDIA5	2.50716
MRPL38	2.50666
MSH5	2.5053
FANCA	2.50374
HIF1AN	2.50187
CCT6B	2.50143
BBS10	2.49967
C2orf43	2.49729
LOC100129055	2.49479
MANBA	2.4936
LOC284900	2.49349
AP3S1	2.49287
C9orf140	2.49074
SIPA1	2.4907
AFG3L1	2.48899
CLUAP1	2.48797
ARHGEF10L	2.48612
LOC550643	2.48479
SERBP1	2.48087
C8orf73	2.4796
IL18RAP	2.47921
SAMD13	2.47785
LRP4	2.47655
PPARGC1B	2.47495
SRD5A3	2.47453
KRTAP3-1	2.47366
RNF208	2.46804
HDDC3	2.46492
LPHN1	2.46428
PALM3	2.46413
ATP2A1	2.46085
TMC8	2.45991
C10orf54	2.45788
PAQR6	2.45717
TRIM59	2.45398
NEBL	2.44714
OR10G2	2.44433
GYLTL1B	2.44289
HLA-DQB1	2.44136
SLC44A3	2.44032
IL17RB	2.43875
LRRC37A2	2.43727
FXYD1	2.43629
GPR113	2.43612
FBXO42	2.43403
CBX1	2.43257
UBE2W	2.4288
C22orf40	2.426
CLCN5	2.42294
DCXR	2.42097
FASN	2.41879
CTNND1	2.4183
AGPAT5	2.41748
GLTSCR2	2.41566
LOC400128	2.41532
ATP5D	2.41295
STRADA	2.41199
OSBPL7	2.41192
TNFRSF18	2.40812
SFRS18	2.40704
TMF1	2.40698
TRUB1	2.40396
NSF	2.40309
MGC57346	2.40287
SGPL1	2.39603
LARP1B	2.39534
TIA1	2.3924
GCAT	2.39117
BRCA1	2.39051
B4GALNT1	2.39046
RG9MTD2	2.39003
EME1	2.38925
TMEM86B	2.38702
SUOX	2.38583
KLK10	2.38457
AHNAK	2.38257
MKS1	2.3821
NRN1L	2.38007
GALNT5	2.37873
ARSF	2.37763
DAPP1	2.3773
KCNK13	2.37456
RPL22L1	2.37384
VEZF1	2.37276
SLC27A3	2.37263
SOX9	2.37247
CCDC146	2.3722
LMBR1	2.37118
LOC338620	2.36877
HTR7P	2.36876
HHLA3	2.36666
CCDC88B	2.36598
RNFT2	2.36488
MLL5	2.36419
GUCA1B	2.36369
SYNGR1	2.36054
SNRNP40	2.35981
SHANK2	2.35849
PTPRN2	2.35809
EGFL7	2.35745
CNOT7	2.35724
LOC100129596	2.3541
CDK2AP2	2.35376
LHX6	2.35255
FLJ44385	2.35037
ANKRD10	2.34927
CIRBP	2.34876
LOC729983	2.34657
SLTM	2.34617
MID1	2.34446
SHMT1	2.34283
SCPEP1	2.34229
PLA2G4C	2.34135
CHST15	2.34022
SPATC1	2.33975
OR4A15	2.3381
LOC100288578	2.33646
TMED7-TICAM2	2.33517
XPNPEP1	2.33459
ERBB3	2.33454
P4HTM	2.33276
DNAJC16	2.3325
GGT1	2.33131
SLC35B1	2.3299
RPS6KB1	2.32637
FBXL15	2.32563
CSAD	2.31855
FUT7	2.31822
OR2A20P	2.3181
RABL3	2.31488
RIMS4	2.31484
SKIV2L2	2.31127
LOC100288418	2.31044
TDRD1	2.30939
HYAL1	2.30914
AP1G1	2.30912
GTF2E2	2.30805
RTTN	2.30701
C2orf60	2.30324
CREB3L2	2.30165
PTPLB	2.2992
CA2	2.29891
VASH1	2.29841
LOC649395	2.2964
FARSB	2.29428
APEH	2.29427
THRAP3	2.29271
ACSF3	2.29226
PSORS1C1	2.29026
CELSR2	2.29021
NPEPPS	2.29008
BSCL2	2.28703
A2LD1	2.2866
MRPL4	2.28525
IRF5	2.28276
RASSF2	2.28168
RPL22	2.28153
DENND1A	2.27982
RSPH3	2.27776
CNN2	2.27334
VTI1A	2.27258
KIAA1804	2.27246
ASB18	2.27102
KLF8	2.26889
GRHL1	2.26885
PFN2	2.26822
TMEM141	2.26811
RAD54L	2.26736
hCG_1990547	2.26616
PLCD3	2.26531
LRRC28	2.26287
SEPT9	2.26281
IQCD	2.26181
ITPKA	2.26035
LYSMD1	2.2587
NDUFB10	2.25643
GPR56	2.25589
SFN	2.25275
LOC148413	2.2512
ICT1	2.25036
ACOX1	2.2503
HMGB3	2.24875
SLC19A1	2.24074
GTPBP6	2.24042
LOC440993	2.23947
PEX11B	2.23752
CASC2	2.2366
TK1	2.23649
C1orf93	2.23542
TMED10	2.23534
C9orf95	2.23097
PRKACB	2.2299
NIT1	2.22596
MXD3	2.22362
ACADSB	2.22025
SLC27A1	2.21891
HMGCR	2.21813
RAP2A	2.21781
ARSG	2.21455
GMPPA	2.21376
EPS15	2.21328
C14orf1	2.20996
ZNF2	2.20974
MOV10	2.2095
HMMR	2.20821
NBEAL2	2.20819
ELOVL7	2.20567
UNC5B	2.20492
COL12A1	2.20347
ZSWIM7	2.20312
FIGNL1	2.20284
C7orf29	2.19822
BACE2	2.19684
LOC90110	2.19425
LRDD	2.19373
LAMC3	2.19234
RGL3	2.18883
SLC38A3	2.18857
EXD2	2.18856
HEATR6	2.18725
TAF12	2.18518
MPPE1	2.18422
IL1F10	2.18394
GLTSCR2	2.1829
PPOX	2.17985
KCNE1L	2.1796
XPC	2.17932
F11R	2.17878
NBL1	2.17552
MTIF3	2.17522
TTLL1	2.17474
TRIM45	2.17452
HSPC157	2.17452
ZNF37A	2.17387
TMED10	2.17229
TSPAN15	2.17176
BCL9L	2.16866
ZNF589	2.16828
LOC100130966	2.16811
LOC84989	2.16706
AGPS	2.16669
NUP62	2.16622
BRIP1	2.16526
LOC340515	2.16495
BIN1	2.16365
LIPE	2.1625
ADORA2B	2.16235
IL20RB	2.15669
NR1H3	2.15659
SLC25A28	2.1547
DHX29	2.15176
EIF4B	2.1498
PDK2	2.14902
LOC100133994	2.1481
THEM4	2.14727
PDIA5	2.14675
CANT1	2.1455
RDH12	2.14271
OSBPL3	2.14231
NBR2	2.14152
SURF1	2.14086
MYO18A	2.14052
TOP1	2.14044
RAD54B	2.14014
NLRX1	2.13782
PRPF40B	2.13753
HLA-F	2.13698
NKAIN1	2.13662
PPM1D	2.13643
CLCN5	2.13374
C1orf213	2.13305
COL10A1	2.13263
RTN3	2.1322
ARF1	2.13135
CKAP2	2.13079
HLA-DRB5	2.13048
ZDHHC6	2.13039
PSMD1	2.12943
LOC100132288	2.12909
CENPH	2.12835
LIPM	2.12711
SH3PXD2B	2.12709
PRDM12	2.12697
ELL3	2.12682
ARHGEF10L	2.12588
SNX10	2.12532
NHLH2	2.12355
HOXC6	2.12266
BTBD2	2.12264
ACSF3	2.12172
C15orf58	2.12057
SGIP1	2.12052
ITGA7	2.1201
ZNF277	2.11832
COL27A1	2.11736
IQCK	2.11606
RRN3	2.11576
CLN8	2.11421
TOP1	2.11401
KDM5D	2.11397
C1orf226	2.11319
PMFBP1	2.1127
CPSF1	2.11243
CNN3	2.11235
C10orf84	2.11228
L3MBTL3	2.11142
LOC286254	2.11022
INSL3	2.10861
PPP2R4	2.10699
LOC100128494	2.10691
TMTC3	2.10646
FABP5	2.10375
LOC390557	2.10344
LARP1B	2.10307
LRTOMT	2.10132
THRA	2.10109
VAPA	2.10039
TRIM54	2.09959
DHCR7	2.09953
KRT32	2.09899
FAM98C	2.09896
LOC400657	2.09821
CDKN1A	2.09753
DPEP3	2.09683
COQ10B	2.09531
KRTAP19-7	2.0943
ADD3	2.0926
HTR1D	2.09161
ZFP36	2.08999
LOC100125556	2.08874
ARF5	2.08852
RGS14	2.08781
GIT2	2.08772
SPATA7	2.08733
NAPSA	2.08683
PREX1	2.08621
PFAS	2.08616
SUMO2	2.08605
CIRBP	2.08526
PCCA	2.08482
C6orf62	2.08466
FHL2	2.08369
SLC22A18	2.08303
MOSC1	2.08227
DSCC1	2.0803
CHPF	2.07925
TSEN54	2.07911
C10orf119	2.07907
DUOX2	2.07798
RASAL1	2.07794
RBL2	2.07661
CREB3L4	2.07544
SYNGR2	2.07515
CSTA	2.07492
FGF9	2.07269
RTBDN	2.07201
POTEF	2.07159
FAM46B	2.06975
PLEKHA6	2.06905
PLA2G4F	2.06786
ENPP4	2.06599
RNASE13	2.06456
NUDT8	2.0628
PBXIP1	2.06229
ABCB8	2.05413
PHF17	2.0534
CCNA2	2.05239
FAM86A	2.05136
UGGT2	2.05028
SNX27	2.04811
APLP1	2.04679
GPR125	2.04535
PLXNB1	2.04346
LOC653113	2.04
FGD6	2.03904
PNPO	2.03904
SKA2	2.03864
ETV2	2.0372
SARS2	2.03645
ALDH4A1	2.03364
MOSPD1	2.03328
PCCB	2.0331
HSP90AA2	2.03112
NAGPA	2.0296
KLHDC7B	2.02851
DGKQ	2.02696
SCARNA9	2.02592
LOC389333	2.02559
SHROOM3	2.02557
CCDC88B	2.0249
SCRIB	2.02471
PRSS2	2.02241
MAD2L1	2.02226
WDR43	2.02217
LRBA	2.0214
FANK1	2.02019
SNCA	2.02008
GULP1	2.0192
HPS1	2.01887
HDAC6	2.01844
LOC100288418	2.01822
HSP90AB1	2.01794
MVD	2.01745
CATSPER3	2.0169
EHMT2	2.01685
CELA3A	2.01523
KCNRG	2.01501
C19orf67	2.01275
LOC100132787	2.01158
DDX11	2.01101
